# Supplementary material for: ﻿Primulinapingnanensis, a new species of Gesneriaceae from Guangxi, China
Source: PhytoKeys. 2023 Jul 27;229:157–65. doi: 10.3897/phytokeys.229.103735 (PMC10401404; doi:10.3897/phytokeys.229.103735)
Supplement: XML Treatment for Primulina crassifolia [file phytokeys.229.103735-treatment2.xml]

<!DOCTYPE tp:taxon-treatment
  PUBLIC "-//TaxonX//DTD Taxonomic Treatment Publishing DTD v0 20100105//EN" "tax-treatment-NSO.dtd">
<tp:taxon-treatment xmlns:tp="http://www.plazi.org/taxpub"><tp:treatment-meta><kwd-group><label>Taxon classification</label><kwd>
                <named-content content-type="kingdom">Plantae</named-content>
              </kwd><kwd>
                <named-content content-type="order">Lamiales</named-content>
              </kwd><kwd>
                <named-content content-type="family">Gesneriaceae</named-content>
              </kwd></kwd-group><mixed-citation publication-type="journal"><person-group><name><surname>Li</surname><given-names>Zheng-Long</given-names></name><name><surname>Kuang</surname><given-names>Yan-Yun</given-names></name><name><surname>Xu</surname><given-names>Qing-Qing</given-names></name><name><surname>Chou</surname><given-names>Wei-Chuen</given-names></name><name><surname>Hong</surname><given-names>Xin</given-names></name><name><surname>Ding</surname><given-names>Li</given-names></name></person-group><article-title>﻿<italic><tp:taxon-name><tp:taxon-name-part taxon-name-part-type="genus" reg="Primulina">Primulina</tp:taxon-name-part><tp:taxon-name-part taxon-name-part-type="species" reg="pingnanensis">pingnanensis</tp:taxon-name-part></tp:taxon-name></italic>, a new species of <tp:taxon-name><tp:taxon-name-part taxon-name-part-type="family">Gesneriaceae</tp:taxon-name-part></tp:taxon-name> from Guangxi, China</article-title><source>PhytoKeys</source><day>27</day><month>07</month><year>2023</year><volume>229</volume><fpage>157</fpage><lpage>165</lpage><pub-id pub-id-type="doi">10.3897/phytokeys.229.103735</pub-id></mixed-citation></tp:treatment-meta><tp:nomenclature><label>﻿</label><tp:taxon-name>
              <object-id xmlns:xlink="http://www.w3.org/1999/xlink" content-type="arpha" xlink:type="simple">710934C9-2475-5417-948A-093AE44ABEF3</object-id>
              <tp:taxon-name-part taxon-name-part-type="genus" reg="Primulina">Primulina</tp:taxon-name-part>
              <tp:taxon-name-part taxon-name-part-type="species" reg="crassifolia">crassifolia</tp:taxon-name-part>
              <object-id xmlns:xlink="http://www.w3.org/1999/xlink" content-type="ipni" xlink:type="simple">urn:lsid:ipni.org:names:77324169-1</object-id>
            </tp:taxon-name><tp:taxon-authority>(Aver. &amp; K.S.Nguyen) T.T.P.Anh, F. Wen &amp; Mich.Möller</tp:taxon-authority><tp:taxon-status xmlns:xlink="http://www.w3.org/1999/xlink" xlink:type="simple">comb. nov.</tp:taxon-status><tp:nomenclature-citation-list><tp:nomenclature-citation><tp:taxon-name>
                  <tp:taxon-name-part taxon-name-part-type="genus" reg="Chirita">Chirita</tp:taxon-name-part>
                  <tp:taxon-name-part taxon-name-part-type="species" reg="crassifolia">crassifolia</tp:taxon-name-part>
                </tp:taxon-name><comment>Aver. &amp; K.S.Nguyen, Pl. Diversity Fl. Veg. Bat Dai Son 254 (2021). Basionym.</comment></tp:nomenclature-citation></tp:nomenclature-citation-list></tp:nomenclature><tp:treatment-sec sec-type="material" id="SECID0EWOAE"><title>Type.</title><p>Vietnam, Ha Giang Province: Quan Ba district, Tung Vai commune, steep rocky slopes to large and deep cave composed of highly eroded marble-like white limestone, elevation 900–1000 m a.s.l., 17 October 2018, L. Averyanov, Nguyen Sinh Khang, T. Maisak, Truong Duc Thieu, VR 938 (holotype: LE!; isotypes: HN!, LE!).</p></tp:treatment-sec></tp:taxon-treatment>
